# Supplementary material for: Microbiome-mediated polyphosphate accumulation enhances the resilience of sponge holobionts to future climate scenarios
Source: ISME J. 2026 May 29;20(1):wrag128. doi: 10.1093/ismejo/wrag128 (PMC13431277; doi:10.1093/ismejo/wrag128)
Supplement: Supplementary_material_wrag128 [file supplementary_material_wrag128.zip]

Archive with 2 entries (2 files):
- Supplementary materials 2_v.docx
- Supplementary materials 1_v.docx
